# Supplementary material for: Luteolin Alleviates Cadmium-Induced Kidney Injury by Inhibiting Oxidative DNA Damage and Repairing Autophagic Flux Blockade in Chickens
Source: Antioxidants (Basel). 2024 Apr 26;13(5):525. doi: 10.3390/antiox13050525 (PMC11117664; doi:10.3390/antiox13050525)
Supplement: Supplementary file 1 [file antioxidants-13-00525-s001.zip]

Archive with 1 entries (1 files):
- antioxidants-2960925-supplementary.pdf
